# Supplementary material for: The association between observed mobility and quality of life in the near elderly
Source: PLoS One. 2017 Aug 21;12(8):e0182920. doi: 10.1371/journal.pone.0182920 (PMC5572211; doi:10.1371/journal.pone.0182920)
Supplement: S1 Data — (CSV) [file pone.0182920.s001.csv]

project_id	event_id	record	field_name	value
581	3380	3011	interest_in_study	1
581	3380	3011	permission	1
581	3380	3011	yes_to_verbal_consent	1
581	3380	3011	consenter_date	6/21/2015
581	3380	3011	verbal_consent_complete	2
581	3380	3011	record_id	3011
581	3380	3011	how_you_heard	4
581	3380	3011	age	51
581	3380	3011	age_qualifier	1
581	3380	3011	dob	6/21/1964
581	3380	3011	gender	2
581	3380	3011	ethnicity	0
581	3380	3011	race	5
581	3380	3011	comm_problem	0
581	3380	3011	nursinghome	0
581	3380	3011	memory	1
581	3380	3011	callahan1	1
581	3380	3011	callahan2	1
581	3380	3011	callahan3	1
581	3380	3011	callahan4	1
581	3380	3011	callahan5	1
581	3380	3011	callahan6	1
581	3380	3011	assistive_device	0
581	3380	3011	shortwalk_unassist	1
581	3380	3011	walk_6mins_unassist	1
581	3380	3011	callahan7	1
581	3380	3011	callahan8	1
581	3380	3011	callahan9	1
581	3380	3011	screen_score	0
581	3380	3011	high_bp	0
581	3380	3011	past2yrs_knee_replace	0
581	3380	3011	schedule_appt	1
581	3380	3011	visit_date	6/25/2015
581	3380	3011	visit_time	10:00
581	3380	3011	contact_mode	1
581	3380	3011	telephone_screen_complete	2
581	3380	3011	subj_sign_compauth	1
581	3380	3011	subj_date_compauth	6/26/2015
581	3380	3011	consenter_sign_comp_auth	1
581	3380	3011	consenter_datev_2	6/26/2015
581	3380	3011	compound_authorization_consent_complete	2
581	3380	3011	live_alone	0
581	3380	3011	live_with	1
581	3380	3011	live_with	2
581	3380	3011	in_household	3
581	3380	3011	marital_status	1
581	3380	3011	school	5
581	3380	3011	smoke_present	0
581	3380	3011	hundred_ormore_cigs	0
581	3380	3011	drinks_perwk_pastyr	0
581	3380	3011	volunteer_sevendays	1
581	3380	3011	hrs_week_workvolun	35
581	3380	3011	ever_wrkd_wages	1
581	3380	3011	work_kind_life	1
581	3380	3011	income	8
581	3380	3011	childcare	1
581	3380	3011	caretaking	0
581	3380	3011	demographics_complete	2
581	3380	3011	meds_past_2wks	0
581	3380	3011	medication_inventory_complete	2
581	3380	3011	diff_walk_4thmile	0
581	3380	3011	diff_walk_smllrm	0
581	3380	3011	diff_use_equip	0
581	3380	3011	diff_light_hwork	0
581	3380	3011	diff_walk_blocks	0
581	3380	3011	diff_lift_objects	0
581	3380	3011	diff_comm_activities	0
581	3380	3011	diff_walk_1block	0
581	3380	3011	diff_lift_10lbs	0
581	3380	3011	diff_inout_chair	0
581	3380	3011	diff_mng_money	0
581	3380	3011	diff_visits	0
581	3380	3011	diff_inout_bed	0
581	3380	3011	diff_grip_hands	0
581	3380	3011	diff_phone	0
581	3380	3011	diff_toilet	0
581	3380	3011	diff_dressing	0
581	3380	3011	diff_inout_car	0
581	3380	3011	diff_bathe	0
581	3380	3011	diff_caretake	0
581	3380	3011	diff_stairs	0
581	3380	3011	diff_1flt_stairs	0
581	3380	3011	diff_miles_driven	4
581	3380	3011	disability_questionnaire_complete	2
581	3380	3011	visit_champs	1
581	3380	3011	x_wk_visit	2
581	3380	3011	hrs_visit	4
581	3380	3011	sr_ctr_champs	0
581	3380	3011	voluntr_champs	0
581	3380	3011	church_champs	0
581	3380	3011	club_champs	0
581	3380	3011	computer_champs	1
581	3380	3011	x_wk_computer	5
581	3380	3011	hrs_computer	6
581	3380	3011	crafts_champs	1
581	3380	3011	x_wk_crafts	1
581	3380	3011	hrs_crafts	2
581	3380	3011	dance_champs	0
581	3380	3011	golf_no_cart_champs	0
581	3380	3011	golf_cart_champs	0
581	3380	3011	event_champs	0
581	3380	3011	games_champs	0
581	3380	3011	bllrds_champs	0
581	3380	3011	tennis_1_champs	0
581	3380	3011	tennis_2_champs	0
581	3380	3011	skate_champs	0
581	3380	3011	play_music_champs	0
581	3380	3011	read_champs	1
581	3380	3011	x_wk_read	5
581	3380	3011	hrs_read	3
581	3380	3011	hvy_work_champs	1
581	3380	3011	x_wk_hvy_work	1
581	3380	3011	hrs_hvy_wrk	2
581	3380	3011	mins_hvy_wrk	120
581	3380	3011	lt_work_champs	1
581	3380	3011	x_wk_lt_work	5
581	3380	3011	hrs_lt_wrk	3
581	3380	3011	hvy_garden_champs	1
581	3380	3011	x_wk_hvy_garden	5
581	3380	3011	hrs_hvy_garden	4
581	3380	3011	mins_hvy_garden	390
581	3380	3011	machine_wrk_champs	0
581	3380	3011	jog_champs	0
581	3380	3011	uphill_champs	0
581	3380	3011	wlk_fast_champs	1
581	3380	3011	x_wk_wlk_fast	1
581	3380	3011	hrs_wlk_fast	1
581	3380	3011	mins_wlk_fast	40
581	3380	3011	wlk_errands_champs	0
581	3380	3011	wlk_leisure_champs	1
581	3380	3011	x_wk_wlk_leisure	3
581	3380	3011	hrs_wlk_leisure	2
581	3380	3011	bike_champs	0
581	3380	3011	machines_champs	0
581	3380	3011	h20_exrcss_champs	0
581	3380	3011	swim_swift_champs	0
581	3380	3011	swim_gently_champs	0
581	3380	3011	flex_champs	0
581	3380	3011	yoga_champs	0
581	3380	3011	aerobics_champs	0
581	3380	3011	hi_strength_champs	0
581	3380	3011	low_strength_champs	0
581	3380	3011	gen_cond_champs	0
581	3380	3011	misc_sports_champs	0
581	3380	3011	tv_champs	1
581	3380	3011	x_wk_tv	6
581	3380	3011	hrs_tv	6
581	3380	3011	mins_tv	720
581	3380	3011	champs_complete	2
581	3380	3011	eq_5d_3l_mobility	0
581	3380	3011	eq_5d_3l_selfcare	0
581	3380	3011	eq_5d_3l_activities	0
581	3380	3011	eq_5d_3l_pain	0
581	3380	3011	eq_5d_3l_anxiety	0
581	3380	3011	eq5d3l_complete	2
581	3380	3011	phys_visits_ucsd	3
581	3380	3011	calls_ucsd	0
581	3380	3011	er_ucsd	0
581	3380	3011	home_visits_ucsd	0
581	3380	3011	days_inpatient_ucsd	0
581	3380	3011	outpatient_ucsd	0
581	3380	3011	days_nrs_home_ucsd	0
581	3380	3011	med_supplies_ucsd	0
581	3380	3011	scripts_ucsd	0
581	3380	3011	otc_meds_ucsd	0
581	3380	3011	x_ambulance_ucsd	0
581	3380	3011	other_mjr_exp_ucsd	0
581	3380	3011	ucsd_health_care_utilization_questionnaire_complete	2
581	3380	3011	dyna_setting_grip	2
581	3380	3011	trial1_r_or_l_grip	1
581	3380	3011	trial1_grip	30
581	3380	3011	trial2_r_or_l_grip	1
581	3380	3011	trial2_grip	32
581	3380	3011	grip_strength_complete	2
581	3380	3011	bp_arm	1
581	3380	3011	arm_circumf	25
581	3380	3011	cuff_size	2
581	3380	3011	radpulse1	58
581	3380	3011	radpulse2	60
581	3380	3011	palpsystolic_pls_oblitlvl	100
581	3380	3011	mil_pls	130
581	3380	3011	bp_trmntd_grtreql	0
581	3380	3011	bp_meas1_systolic	108
581	3380	3011	bp_meas1_diastolic	74
581	3380	3011	bp_meas2_systolic	112
581	3380	3011	bp_meas2_diastolic	70
581	3380	3011	wt_kgs	60.3
581	3380	3011	height	165.6
581	3380	3011	kyphosis	0
581	3380	3011	waist_circum1	83.5
581	3380	3011	waist_circum2	84
581	3380	3011	hip_circum1	95.5
581	3380	3011	hip_circum2	96
581	3380	3011	bp_radial_pulse_height_weight_complete	2
581	3380	3011	sbs_score	1
581	3380	3011	sts_score	1
581	3380	3011	ts_score	2
581	3380	3011	total_balance_score	4
581	3380	3011	length_walk_course	4
581	3380	3011	gait1_time	3.56
581	3380	3011	gait1_aids_walk	0
581	3380	3011	gait2_time	2.94
581	3380	3011	gait2_aids_walk	0
581	3380	3011	gait_faster_time	2.94
581	3380	3011	gait_score_4mw	5
581	3380	3011	chair1_safe_stand	1
581	3380	3011	chair1_results	1
581	3380	3011	chair2_safe_stand	1
581	3380	3011	chair2_time_5stands	6.81
581	3380	3011	chair_score	4
581	3380	3011	bal_score	4
581	3380	3011	gait_score	4
581	3380	3011	chair_stand_score	4
581	3380	3011	sppb_score	12
581	3380	3011	sppb_complete	2
581	3380	3011	dizzy_pre_6mw	0
581	3380	3011	breath_pre_6mw	0
581	3380	3011	chest_pre_6mw	0
581	3380	3011	unsafe_pre_6mw	0
581	3380	3011	bp_sys_pre_6mw	115
581	3380	3011	bp_dia_pre_6mw	70
581	3380	3011	hr_pre_6mw	62
581	3380	3011	lap_6mw	16
581	3380	3011	part_borg_6mw	2
581	3380	3011	hr_post_6mw	76
581	3380	3011	feel_post_6mw	shin pain
581	3380	3011	subj_chest_post_6mw	0
581	3380	3011	subj_faint_post_6mw	0
581	3380	3011	subj_leg_post_6mw	0
581	3380	3011	subj_sob_post_6mw	0
581	3380	3011	subj_other_post_6mw	1
581	3380	3011	subj_other_symp_post_6mw	shin pain
581	3380	3011	obs_sob_post_6mw	0
581	3380	3011	obs_wheez_post_6mw	0
581	3380	3011	obs_dscmfrt_post_6mw	0
581	3380	3011	obs_unstead_post_6mw	0
581	3380	3011	obs_sweat_post_6mw	0
581	3380	3011	obs_other_post_6mw	0
581	3380	3011	obs_nil_post_6mw	1
581	3380	3011	addl_meters_post_6mw	6
581	3380	3011	begin_6mw_summ	1
581	3380	3011	pre_test_hr_summ	62
581	3380	3011	pre_test_sys_summ	115
581	3380	3011	pre_test_dia_summ	70
581	3380	3011	asstdvc_6mw_summ	0
581	3380	3011	complete_6mw_summ	1
581	3380	3011	post_test_hr_summ	76
581	3380	3011	total_time_summ	6:00
581	3380	3011	total_laps_summ	16
581	3380	3011	total_addl_mtrs_summ	6
581	3380	3011	subj_sympt_summ	5
581	3380	3011	subj_other_sympt_summ	Shin Pain
581	3380	3011	obs_sympt_summ	0
581	3380	3011	borg_summ	2
581	3380	3011	obs_id_6mw	160
581	3380	3011	minute_walk_test_e838_complete	2
581	3380	3011	eq5d5l_uk_vs_complete	1
581	3380	3011	eq5d5l_complete	2
581	3380	3011	patient_comorbidities_complete	2
581	3380	3011	lt_garden_champs	0
581	3380	3011	eq_5d_5l_us_scale	90
581	3380	3011	diabetes_hbs	0
581	3380	3011	hbp_htn	0
581	3380	3011	cancer_tumor	0
581	3380	3011	lung	0
581	3380	3011	heart_prob	0
581	3380	3011	stroke	0
581	3380	3011	alzheimers	0
581	3380	3011	dementia_related_memory	0
581	3380	3011	arthritis_rheum	0
581	3380	3011	osteoarthritis	0
581	3380	3011	pain_leg_knee	0
581	3380	3011	rheum_arthritis	0
581	3380	3011	gout_lupus	0
581	3380	3011	surg_jntrplc_arthritis	0
581	3380	3011	osteoporosis	0
581	3380	3012	interest_in_study	1
581	3380	3012	permission	1
581	3380	3012	yes_to_verbal_consent	1
581	3380	3012	consenter_date	6/26/2015
581	3380	3012	verbal_consent_complete	2
581	3380	3012	record_id	3012
581	3380	3012	how_you_heard	4
581	3380	3012	age	50
581	3380	3012	age_qualifier	1
581	3380	3012	dob	12/31/1964
581	3380	3012	telephone_screen_complete	2
581	3380	3012	gender	1
581	3380	3012	ethnicity	0
581	3380	3012	race	5
581	3380	3012	comm_problem	0
581	3380	3012	nursinghome	0
581	3380	3012	memory	1
581	3380	3012	callahan1	1
581	3380	3012	callahan2	1
581	3380	3012	callahan3	1
581	3380	3012	callahan4	1
581	3380	3012	callahan5	1
581	3380	3012	callahan6	1
581	3380	3012	assistive_device	0
581	3380	3012	shortwalk_unassist	1
581	3380	3012	walk_6mins_unassist	1
581	3380	3012	callahan7	1
581	3380	3012	callahan8	1
581	3380	3012	callahan9	1
581	3380	3012	screen_score	0
581	3380	3012	high_bp	0
581	3380	3012	past2yrs_knee_replace	0
581	3380	3012	schedule_appt	1
581	3380	3012	visit_date	6/26/2015
581	3380	3012	visit_time	11:30
581	3380	3012	subj_sign_compauth	1
581	3380	3012	subj_date_compauth	6/26/2015
581	3380	3012	consenter_sign_comp_auth	1
581	3380	3012	consenter_datev_2	6/26/2015
581	3380	3012	compound_authorization_consent_complete	2
581	3380	3012	patient_comorbidities_complete	2
581	3380	3012	live_alone	0
581	3380	3012	live_with	1
581	3380	3012	live_with	2
581	3380	3012	in_household	3
581	3380	3012	marital_status	1
581	3380	3012	school	4
581	3380	3012	smoke_present	0
581	3380	3012	hundred_ormore_cigs	0
581	3380	3012	drinks_perwk_pastyr	10
581	3380	3012	volunteer_sevendays	1
581	3380	3012	hrs_week_workvolun	50
581	3380	3012	ever_wrkd_wages	1
581	3380	3012	work_kind_life	6
581	3380	3012	income	8
581	3380	3012	childcare	0
581	3380	3012	caretaking	0
581	3380	3012	demographics_complete	2
581	3380	3012	med1_name	Proair
581	3380	3012	med1_formcode	9
581	3380	3012	med1_cntnr_seen	1
581	3380	3012	med1_daily_doses	prn
581	3380	3012	medication_inventory_complete	2
581	3380	3012	meds_past_2wks	1
581	3380	3012	diff_walk_4thmile	0
581	3380	3012	diff_walk_smllrm	0
581	3380	3012	diff_use_equip	0
581	3380	3012	diff_light_hwork	0
581	3380	3012	diff_walk_blocks	0
581	3380	3012	diff_lift_objects	0
581	3380	3012	diff_comm_activities	0
581	3380	3012	diff_walk_1block	0
581	3380	3012	diff_lift_10lbs	0
581	3380	3012	diff_inout_chair	0
581	3380	3012	diff_mng_money	0
581	3380	3012	diff_visits	0
581	3380	3012	diff_inout_bed	0
581	3380	3012	diff_grip_hands	0
581	3380	3012	diff_phone	0
581	3380	3012	diff_toilet	0
581	3380	3012	diff_dressing	0
581	3380	3012	diff_inout_car	0
581	3380	3012	diff_bathe	0
581	3380	3012	diff_caretake	0
581	3380	3012	diff_stairs	0
581	3380	3012	diff_1flt_stairs	0
581	3380	3012	diff_miles_driven	6
581	3380	3012	disability_questionnaire_complete	2
581	3380	3012	visit_champs	1
581	3380	3012	x_wk_visit	2
581	3380	3012	hrs_visit	2
581	3380	3012	sr_ctr_champs	0
581	3380	3012	voluntr_champs	0
581	3380	3012	church_champs	0
581	3380	3012	club_champs	0
581	3380	3012	computer_champs	1
581	3380	3012	x_wk_computer	6
581	3380	3012	hrs_computer	3
581	3380	3012	crafts_champs	0
581	3380	3012	dance_champs	0
581	3380	3012	golf_no_cart_champs	0
581	3380	3012	golf_cart_champs	0
581	3380	3012	event_champs	0
581	3380	3012	games_champs	0
581	3380	3012	bllrds_champs	0
581	3380	3012	tennis_1_champs	0
581	3380	3012	tennis_2_champs	0
581	3380	3012	skate_champs	0
581	3380	3012	play_music_champs	1
581	3380	3012	x_wk_music	7
581	3380	3012	hrs_music	4
581	3380	3012	read_champs	1
581	3380	3012	x_wk_read	2
581	3380	3012	hrs_read	2
581	3380	3012	hvy_work_champs	0
581	3380	3012	lt_work_champs	1
581	3380	3012	x_wk_lt_work	2
581	3380	3012	hrs_lt_wrk	2
581	3380	3012	hvy_garden_champs	0
581	3380	3012	lt_garden_champs	0
581	3380	3012	machine_wrk_champs	0
581	3380	3012	jog_champs	0
581	3380	3012	uphill_champs	0
581	3380	3012	wlk_fast_champs	0
581	3380	3012	wlk_errands_champs	1
581	3380	3012	x_wk_wlk_errands	4
581	3380	3012	hrs_wlk_errands	1
581	3380	3012	wlk_leisure_champs	1
581	3380	3012	x_wk_wlk_leisure	6
581	3380	3012	hrs_wlk_leisure	2
581	3380	3012	bike_champs	0
581	3380	3012	machines_champs	0
581	3380	3012	h20_exrcss_champs	0
581	3380	3012	swim_swift_champs	0
581	3380	3012	swim_gently_champs	0
581	3380	3012	flex_champs	1
581	3380	3012	x_wk_flex	5
581	3380	3012	hrs_flex	1
581	3380	3012	yoga_champs	0
581	3380	3012	aerobics_champs	0
581	3380	3012	hi_strength_champs	1
581	3380	3012	x_wk_hi_strength	4
581	3380	3012	hrs_hi_strength	6
581	3380	3012	mins_hi_strength	960
581	3380	3012	low_strength_champs	0
581	3380	3012	gen_cond_champs	0
581	3380	3012	misc_sports_champs	0
581	3380	3012	tv_champs	1
581	3380	3012	x_wk_tv	6
581	3380	3012	hrs_tv	6
581	3380	3012	mins_tv	720
581	3380	3012	champs_complete	2
581	3380	3012	eq_5d_3l_mobility	0
581	3380	3012	eq_5d_3l_selfcare	0
581	3380	3012	eq_5d_3l_activities	0
581	3380	3012	eq_5d_3l_pain	1
581	3380	3012	eq_5d_3l_anxiety	0
581	3380	3012	eq5d3l_complete	2
581	3380	3012	phys_visits_ucsd	1
581	3380	3012	calls_ucsd	0
581	3380	3012	er_ucsd	0
581	3380	3012	home_visits_ucsd	0
581	3380	3012	days_inpatient_ucsd	0
581	3380	3012	outpatient_ucsd	0
581	3380	3012	days_nrs_home_ucsd	0
581	3380	3012	med_supplies_ucsd	0
581	3380	3012	scripts_ucsd	1
581	3380	3012	otc_meds_ucsd	0
581	3380	3012	x_ambulance_ucsd	0
581	3380	3012	other_mjr_exp_ucsd	0
581	3380	3012	ucsd_health_care_utilization_questionnaire_complete	2
581	3380	3012	dyna_setting_grip	1
581	3380	3012	trial1_r_or_l_grip	1
581	3380	3012	trial1_grip	48
581	3380	3012	trial2_r_or_l_grip	1
581	3380	3012	trial2_grip	48
581	3380	3012	grip_strength_complete	2
581	3380	3012	bp_arm	1
581	3380	3012	arm_circumf	34
581	3380	3012	cuff_size	3
581	3380	3012	radpulse1	76
581	3380	3012	radpulse2	80
581	3380	3012	palpsystolic_pls_oblitlvl	90
581	3380	3012	mil_pls	120
581	3380	3012	bp_trmntd_grtreql	0
581	3380	3012	bp_meas1_systolic	96
581	3380	3012	bp_meas1_diastolic	64
581	3380	3012	bp_meas2_systolic	90
581	3380	3012	bp_meas2_diastolic	64
581	3380	3012	wt_kgs	86
581	3380	3012	height	174.6
581	3380	3012	kyphosis	0
581	3380	3012	waist_circum1	101.5
581	3380	3012	waist_circum2	102
581	3380	3012	hip_circum1	94.5
581	3380	3012	hip_circum2	94.5
581	3380	3012	bp_radial_pulse_height_weight_complete	2
581	3380	3012	sbs_score	1
581	3380	3012	sts_score	1
581	3380	3012	ts_score	2
581	3380	3012	total_balance_score	4
581	3380	3012	length_walk_course	4
581	3380	3012	sppb_complete	2
581	3380	3012	gait1_time	4.07
581	3380	3012	gait1_aids_walk	0
581	3380	3012	gait2_time	4
581	3380	3012	gait2_aids_walk	0
581	3380	3012	gait_faster_time	4
581	3380	3012	gait_score_4mw	5
581	3380	3012	chair1_safe_stand	1
581	3380	3012	chair1_results	1
581	3380	3012	chair2_safe_stand	1
581	3380	3012	chair2_time_5stands	8
581	3380	3012	bal_score	4
581	3380	3012	gait_score	4
581	3380	3012	chair_stand_score	4
581	3380	3012	sppb_score	12
581	3380	3012	chair_score	4
581	3380	3012	dizzy_pre_6mw	0
581	3380	3012	breath_pre_6mw	0
581	3380	3012	chest_pre_6mw	0
581	3380	3012	unsafe_pre_6mw	0
581	3380	3012	bp_sys_pre_6mw	103
581	3380	3012	bp_dia_pre_6mw	67
581	3380	3012	hr_pre_6mw	75
581	3380	3012	lap_6mw	16
581	3380	3012	part_borg_6mw	2
581	3380	3012	hr_post_6mw	78
581	3380	3012	subj_chest_post_6mw	0
581	3380	3012	subj_faint_post_6mw	0
581	3380	3012	subj_leg_post_6mw	0
581	3380	3012	subj_sob_post_6mw	0
581	3380	3012	subj_other_post_6mw	0
581	3380	3012	subj_nil_post_6mw	1
581	3380	3012	obs_sob_post_6mw	0
581	3380	3012	obs_wheez_post_6mw	0
581	3380	3012	obs_dscmfrt_post_6mw	0
581	3380	3012	obs_unstead_post_6mw	0
581	3380	3012	obs_sweat_post_6mw	0
581	3380	3012	obs_other_post_6mw	0
581	3380	3012	obs_nil_post_6mw	1
581	3380	3012	addl_meters_post_6mw	27
581	3380	3012	begin_6mw_summ	1
581	3380	3012	pre_test_hr_summ	75
581	3380	3012	pre_test_sys_summ	103
581	3380	3012	pre_test_dia_summ	67
581	3380	3012	asstdvc_6mw_summ	0
581	3380	3012	complete_6mw_summ	1
581	3380	3012	post_test_hr_summ	78
581	3380	3012	total_time_summ	6:00
581	3380	3012	total_laps_summ	12
581	3380	3012	total_addl_mtrs_summ	27
581	3380	3012	subj_sympt_summ	0
581	3380	3012	obs_sympt_summ	0
581	3380	3012	borg_summ	2
581	3380	3012	obs_id_6mw	60
581	3380	3012	minute_walk_test_e838_complete	2
581	3380	3012	feel_post_6mw	0
581	3380	3012	eq5d5l_uk_vs_complete	1
581	3380	3012	eq5d5l_complete	2
581	3380	3012	med1_strength	DK
581	3380	3012	med1_units	DK
581	3380	3012	eq_5d_5l_us_scale	75
581	3380	3012	diabetes_hbs	0
581	3380	3012	hbp_htn	0
581	3380	3012	cancer_tumor	0
581	3380	3012	lung	0
581	3380	3012	heart_prob	0
581	3380	3012	stroke	0
581	3380	3012	alzheimers	0
581	3380	3012	dementia_related_memory	0
581	3380	3012	arthritis_rheum	0
581	3380	3012	osteoarthritis	0
581	3380	3012	pain_leg_knee	1
581	3380	3012	pain_leg_or_knee	3
581	3380	3012	rheum_arthritis	0
581	3380	3012	gout_lupus	0
581	3380	3012	surg_jntrplc_arthritis	0
581	3380	3012	osteoporosis	0
581	3380	3013	interest_in_study	1
581	3380	3013	permission	1
581	3380	3013	yes_to_verbal_consent	1
581	3380	3013	consenter_date	6/22/2015
581	3380	3013	verbal_consent_complete	2
581	3380	3013	record_id	3013
581	3380	3013	how_you_heard	4
581	3380	3013	age	58
581	3380	3013	age_qualifier	1
581	3380	3013	dob	2/9/1957
581	3380	3013	gender	1
581	3380	3013	ethnicity	0
581	3380	3013	race	5
581	3380	3013	comm_problem	0
581	3380	3013	nursinghome	0
581	3380	3013	memory	1
581	3380	3013	callahan1	1
581	3380	3013	callahan2	1
581	3380	3013	callahan3	1
581	3380	3013	callahan4	1
581	3380	3013	callahan5	1
581	3380	3013	callahan6	1
581	3380	3013	assistive_device	0
581	3380	3013	shortwalk_unassist	1
581	3380	3013	walk_6mins_unassist	1
581	3380	3013	callahan7	1
581	3380	3013	callahan8	1
581	3380	3013	callahan9	1
581	3380	3013	screen_score	0
581	3380	3013	high_bp	0
581	3380	3013	past2yrs_knee_replace	0
581	3380	3013	schedule_appt	1
581	3380	3013	visit_date	6/26/2015
581	3380	3013	visit_time	13:30
581	3380	3013	telephone_screen_complete	2
581	3380	3013	subj_sign_compauth	1
581	3380	3013	subj_date_compauth	6/26/2015
581	3380	3013	consenter_sign_comp_auth	1
581	3380	3013	consenter_datev_2	6/26/2015
581	3380	3013	compound_authorization_consent_complete	2
581	3380	3013	live_alone	0
581	3380	3013	live_with	1
581	3380	3013	live_with	2
581	3380	3013	live_with	4
581	3380	3013	live_with	5
581	3380	3013	in_household	5
581	3380	3013	marital_status	1
581	3380	3013	school	4
581	3380	3013	smoke_present	0
581	3380	3013	hundred_ormore_cigs	0
581	3380	3013	drinks_perwk_pastyr	5
581	3380	3013	volunteer_sevendays	1
581	3380	3013	hrs_week_workvolun	40
581	3380	3013	ever_wrkd_wages	1
581	3380	3013	work_kind_life	4
581	3380	3013	income	8
581	3380	3013	childcare	0
581	3380	3013	caretaking	0
581	3380	3013	demographics_complete	2
581	3380	3013	meds_past_2wks	0
581	3380	3013	medication_inventory_complete	2
581	3380	3013	diff_walk_4thmile	0
581	3380	3013	diff_walk_smllrm	0
581	3380	3013	diff_use_equip	0
581	3380	3013	diff_light_hwork	0
581	3380	3013	diff_walk_blocks	0
581	3380	3013	diff_lift_objects	0
581	3380	3013	diff_comm_activities	0
581	3380	3013	diff_walk_1block	0
581	3380	3013	diff_lift_10lbs	0
581	3380	3013	diff_inout_chair	0
581	3380	3013	diff_mng_money	0
581	3380	3013	diff_visits	0
581	3380	3013	diff_inout_bed	0
581	3380	3013	diff_grip_hands	0
581	3380	3013	diff_phone	0
581	3380	3013	diff_toilet	0
581	3380	3013	diff_dressing	0
581	3380	3013	diff_inout_car	0
581	3380	3013	diff_bathe	0
581	3380	3013	diff_caretake	0
581	3380	3013	diff_stairs	0
581	3380	3013	diff_1flt_stairs	0
581	3380	3013	diff_miles_driven	6
581	3380	3013	disability_questionnaire_complete	2
581	3380	3013	visit_champs	1
581	3380	3013	x_wk_visit	4
581	3380	3013	hrs_visit	6
581	3380	3013	sr_ctr_champs	0
581	3380	3013	voluntr_champs	0
581	3380	3013	church_champs	0
581	3380	3013	club_champs	0
581	3380	3013	computer_champs	1
581	3380	3013	x_wk_computer	7
581	3380	3013	hrs_computer	6
581	3380	3013	crafts_champs	0
581	3380	3013	dance_champs	0
581	3380	3013	golf_no_cart_champs	0
581	3380	3013	golf_cart_champs	0
581	3380	3013	event_champs	0
581	3380	3013	games_champs	0
581	3380	3013	bllrds_champs	0
581	3380	3013	tennis_1_champs	0
581	3380	3013	tennis_2_champs	0
581	3380	3013	skate_champs	0
581	3380	3013	play_music_champs	0
581	3380	3013	read_champs	1
581	3380	3013	x_wk_read	7
581	3380	3013	hrs_read	6
581	3380	3013	hvy_work_champs	0
581	3380	3013	lt_work_champs	1
581	3380	3013	x_wk_lt_work	2
581	3380	3013	hrs_lt_wrk	3
581	3380	3013	hvy_garden_champs	0
581	3380	3013	lt_garden_champs	0
581	3380	3013	machine_wrk_champs	0
581	3380	3013	jog_champs	1
581	3380	3013	x_wk_jog	3
581	3380	3013	hrs_jog	1
581	3380	3013	mins_jog	45
581	3380	3013	uphill_champs	0
581	3380	3013	wlk_fast_champs	1
581	3380	3013	x_wk_wlk_fast	3
581	3380	3013	hrs_wlk_fast	2
581	3380	3013	mins_wlk_fast	90
581	3380	3013	wlk_errands_champs	1
581	3380	3013	x_wk_wlk_errands	2
581	3380	3013	hrs_wlk_errands	1
581	3380	3013	wlk_leisure_champs	1
581	3380	3013	x_wk_wlk_leisure	4
581	3380	3013	hrs_wlk_leisure	3
581	3380	3013	bike_champs	1
581	3380	3013	x_wk_bike	2
581	3380	3013	hrs_bike	2
581	3380	3013	mins_bike	80
581	3380	3013	machines_champs	0
581	3380	3013	h20_exrcss_champs	0
581	3380	3013	swim_swift_champs	0
581	3380	3013	swim_gently_champs	0
581	3380	3013	flex_champs	0
581	3380	3013	yoga_champs	0
581	3380	3013	aerobics_champs	0
581	3380	3013	hi_strength_champs	1
581	3380	3013	x_wk_hi_strength	4
581	3380	3013	hrs_hi_strength	3
581	3380	3013	mins_hi_strength	160
581	3380	3013	gen_cond_champs	0
581	3380	3013	misc_sports_champs	0
581	3380	3013	tv_champs	1
581	3380	3013	x_wk_tv	7
581	3380	3013	hrs_tv	6
581	3380	3013	mins_tv	840
581	3380	3013	champs_complete	2
581	3380	3013	eq_5d_3l_mobility	0
581	3380	3013	eq_5d_3l_selfcare	0
581	3380	3013	eq_5d_3l_activities	0
581	3380	3013	eq_5d_3l_pain	0
581	3380	3013	eq_5d_3l_anxiety	0
581	3380	3013	eq5d3l_complete	2
581	3380	3013	phys_visits_ucsd	0
581	3380	3013	calls_ucsd	0
581	3380	3013	er_ucsd	0
581	3380	3013	home_visits_ucsd	0
581	3380	3013	days_inpatient_ucsd	0
581	3380	3013	outpatient_ucsd	0
581	3380	3013	days_nrs_home_ucsd	0
581	3380	3013	med_supplies_ucsd	0
581	3380	3013	scripts_ucsd	0
581	3380	3013	otc_meds_ucsd	0
581	3380	3013	x_ambulance_ucsd	0
581	3380	3013	other_mjr_exp_ucsd	0
581	3380	3013	ucsd_health_care_utilization_questionnaire_complete	2
581	3380	3013	dyna_setting_grip	2
581	3380	3013	trial1_r_or_l_grip	1
581	3380	3013	trial1_grip	48
581	3380	3013	trial2_r_or_l_grip	1
581	3380	3013	trial2_grip	46
581	3380	3013	grip_strength_complete	2
581	3380	3013	bp_arm	1
581	3380	3013	arm_circumf	34
581	3380	3013	cuff_size	3
581	3380	3013	radpulse1	68
581	3380	3013	radpulse2	64
581	3380	3013	palpsystolic_pls_oblitlvl	120
581	3380	3013	mil_pls	150
581	3380	3013	bp_trmntd_grtreql	0
581	3380	3013	bp_meas1_systolic	122
581	3380	3013	bp_meas1_diastolic	76
581	3380	3013	bp_meas2_systolic	114
581	3380	3013	bp_meas2_diastolic	70
581	3380	3013	wt_kgs	81.5
581	3380	3013	height	163.5
581	3380	3013	kyphosis	0
581	3380	3013	waist_circum1	95
581	3380	3013	waist_circum2	94.5
581	3380	3013	hip_circum1	100
581	3380	3013	hip_circum2	100
581	3380	3013	bp_radial_pulse_height_weight_complete	2
581	3380	3013	sbs_score	1
581	3380	3013	sts_score	1
581	3380	3013	ts_score	2
581	3380	3013	total_balance_score	4
581	3380	3013	length_walk_course	4
581	3380	3013	gait1_time	3.56
581	3380	3013	gait1_aids_walk	0
581	3380	3013	gait2_time	3.97
581	3380	3013	gait2_aids_walk	0
581	3380	3013	gait_faster_time	3.56
581	3380	3013	gait_score_4mw	5
581	3380	3013	chair1_safe_stand	1
581	3380	3013	chair1_results	1
581	3380	3013	chair2_safe_stand	1
581	3380	3013	chair2_time_5stands	9.66
581	3380	3013	chair_score	4
581	3380	3013	bal_score	4
581	3380	3013	gait_score	4
581	3380	3013	chair_stand_score	4
581	3380	3013	sppb_score	12
581	3380	3013	sppb_complete	2
581	3380	3013	dizzy_pre_6mw	0
581	3380	3013	breath_pre_6mw	0
581	3380	3013	chest_pre_6mw	0
581	3380	3013	unsafe_pre_6mw	0
581	3380	3013	bp_sys_pre_6mw	129
581	3380	3013	bp_dia_pre_6mw	79
581	3380	3013	hr_pre_6mw	58
581	3380	3013	lap_6mw	17
581	3380	3013	part_borg_6mw	0.5
581	3380	3013	hr_post_6mw	76
581	3380	3013	feel_post_6mw	0
581	3380	3013	minute_walk_test_e838_complete	2
581	3380	3013	eq5d5l_uk_vs_complete	1
581	3380	3013	eq5d5l_complete	2
581	3380	3013	patient_comorbidities_complete	2
581	3380	3013	subj_chest_post_6mw	0
581	3380	3013	subj_faint_post_6mw	0
581	3380	3013	subj_leg_post_6mw	0
581	3380	3013	subj_sob_post_6mw	0
581	3380	3013	subj_other_post_6mw	0
581	3380	3013	subj_nil_post_6mw	1
581	3380	3013	obs_sob_post_6mw	0
581	3380	3013	obs_wheez_post_6mw	0
581	3380	3013	obs_dscmfrt_post_6mw	0
581	3380	3013	obs_unstead_post_6mw	0
581	3380	3013	obs_sweat_post_6mw	0
581	3380	3013	obs_other_post_6mw	0
581	3380	3013	obs_nil_post_6mw	1
581	3380	3013	addl_meters_post_6mw	6
581	3380	3013	begin_6mw_summ	1
581	3380	3013	pre_test_hr_summ	58
581	3380	3013	pre_test_sys_summ	129
581	3380	3013	pre_test_dia_summ	79
581	3380	3013	asstdvc_6mw_summ	0
581	3380	3013	complete_6mw_summ	1
581	3380	3013	post_test_hr_summ	76
581	3380	3013	total_time_summ	6:00
581	3380	3013	total_laps_summ	13
581	3380	3013	total_addl_mtrs_summ	6
581	3380	3013	subj_sympt_summ	0
581	3380	3013	obs_sympt_summ	0
581	3380	3013	borg_summ	0.5
581	3380	3013	obs_id_6mw	160
581	3380	3013	low_strength_champs	0
581	3380	3013	eq_5d_5l_us_scale	92
581	3380	3013	diabetes_hbs	0
581	3380	3013	hbp_htn	0
581	3380	3013	cancer_tumor	0
581	3380	3013	lung	0
581	3380	3013	heart_prob	0
581	3380	3013	stroke	0
581	3380	3013	alzheimers	0
581	3380	3013	dementia_related_memory	0
581	3380	3013	arthritis_rheum	0
581	3380	3013	osteoarthritis	0
581	3380	3013	pain_leg_knee	0
581	3380	3013	rheum_arthritis	0
581	3380	3013	gout_lupus	0
581	3380	3013	surg_jntrplc_arthritis	0
581	3380	3013	osteoporosis	0
581	3380	3014	interest_in_study	1
581	3380	3014	permission	1
581	3380	3014	yes_to_verbal_consent	1
581	3380	3014	consenter_date	6/24/2015
581	3380	3014	verbal_consent_complete	2
581	3380	3014	record_id	3014
581	3380	3014	how_you_heard	1
581	3380	3014	age	55
581	3380	3014	age_qualifier	1
581	3380	3014	dob	8/11/1959
581	3380	3014	gender	2
581	3380	3014	ethnicity	0
581	3380	3014	race	1
581	3380	3014	comm_problem	0
581	3380	3014	nursinghome	0
581	3380	3014	memory	1
581	3380	3014	callahan1	1
581	3380	3014	callahan2	1
581	3380	3014	callahan3	1
581	3380	3014	callahan4	1
581	3380	3014	callahan5	1
581	3380	3014	callahan6	1
581	3380	3014	assistive_device	0
581	3380	3014	shortwalk_unassist	1
581	3380	3014	walk_6mins_unassist	1
581	3380	3014	callahan7	1
581	3380	3014	callahan8	1
581	3380	3014	callahan9	0
581	3380	3014	screen_score	1
581	3380	3014	high_bp	0
581	3380	3014	past2yrs_knee_replace	0
581	3380	3014	schedule_appt	1
581	3380	3014	visit_date	6/29/2015
581	3380	3014	visit_time	8:00
581	3380	3014	contact_mode	2
581	3380	3014	contact_mode	3
581	3380	3014	telephone_screen_complete	2
581	3380	3014	subj_sign_compauth	1
581	3380	3014	subj_date_compauth	7/7/2015
581	3380	3014	consenter_sign_comp_auth	1
581	3380	3014	consenter_datev_2	7/7/2015
581	3380	3014	compound_authorization_consent_complete	2
581	3380	3014	patient_comorbidities_complete	2
581	3380	3014	live_alone	0
581	3380	3014	live_with	1
581	3380	3014	in_household	2
581	3380	3014	marital_status	1
581	3380	3014	demographics_complete	2
581	3380	3014	school	4
581	3380	3014	smoke_present	1
581	3380	3014	no_cigs	4
581	3380	3014	hundred_ormore_cigs	1
581	3380	3014	drinks_perwk_pastyr	14
581	3380	3014	volunteer_sevendays	1
581	3380	3014	hrs_week_workvolun	40
581	3380	3014	ever_wrkd_wages	1
581	3380	3014	work_kind_life	2
581	3380	3014	income	7
581	3380	3014	childcare	0
581	3380	3014	caretaking	0
581	3380	3014	diabetes_hbs	0
581	3380	3014	hbp_htn	0
581	3380	3014	cancer_tumor	0
581	3380	3014	lung	0
581	3380	3014	heart_prob	0
581	3380	3014	stroke	0
581	3380	3014	alzheimers	0
581	3380	3014	dementia_related_memory	0
581	3380	3014	arthritis_rheum	0
581	3380	3014	osteoarthritis	0
581	3380	3014	pain_leg_knee	0
581	3380	3014	rheum_arthritis	0
581	3380	3014	gout_lupus	0
581	3380	3014	surg_jntrplc_arthritis	0
581	3380	3014	osteoporosis	0
581	3380	3014	meds_past_2wks	1
581	3380	3014	med1_name	Pravachol
581	3380	3014	med1_strength	DK
581	3380	3014	med1_units	DK
581	3380	3014	med1_formcode	1
581	3380	3014	med1_cntnr_seen	0
581	3380	3014	med1_daily_doses	QD
581	3380	3014	med2_name	Multivitamin
581	3380	3014	med2_strength	DK
581	3380	3014	med2_formcode	1
581	3380	3014	med2_cntnr_seen	0
581	3380	3014	med2_daily_doses	QD
581	3380	3014	med3_name	Vitamin D
581	3380	3014	med3_strength	1000
581	3380	3014	med3_formcode	1
581	3380	3014	med3_cntnr_seen	0
581	3380	3014	med3_daily_doses	QD
581	3380	3014	med4_name	Calcium
581	3380	3014	med4_strength	DK
581	3380	3014	med4_formcode	1
581	3380	3014	med4_cntnr_seen	0
581	3380	3014	med4_daily_doses	QD
581	3380	3014	med5_name	Omega 3
581	3380	3014	med5_strength	DK
581	3380	3014	med5_formcode	1
581	3380	3014	med5_cntnr_seen	0
581	3380	3014	med5_daily_doses	QD
581	3380	3014	medication_inventory_complete	2
581	3380	3014	diff_walk_4thmile	0
581	3380	3014	diff_walk_smllrm	0
581	3380	3014	diff_use_equip	0
581	3380	3014	diff_light_hwork	0
581	3380	3014	diff_walk_blocks	0
581	3380	3014	diff_lift_objects	0
581	3380	3014	diff_comm_activities	0
581	3380	3014	diff_walk_1block	0
581	3380	3014	diff_lift_10lbs	0
581	3380	3014	diff_inout_chair	0
581	3380	3014	diff_mng_money	0
581	3380	3014	diff_visits	0
581	3380	3014	diff_inout_bed	0
581	3380	3014	diff_grip_hands	0
581	3380	3014	diff_phone	0
581	3380	3014	diff_toilet	0
581	3380	3014	diff_dressing	0
581	3380	3014	diff_inout_car	0
581	3380	3014	diff_bathe	0
581	3380	3014	diff_caretake	0
581	3380	3014	diff_stairs	0
581	3380	3014	diff_1flt_stairs	0
581	3380	3014	diff_miles_driven	6
581	3380	3014	disability_questionnaire_complete	2
581	3380	3014	visit_champs	1
581	3380	3014	x_wk_visit	3
581	3380	3014	hrs_visit	6
581	3380	3014	sr_ctr_champs	0
581	3380	3014	voluntr_champs	0
581	3380	3014	church_champs	1
581	3380	3014	x_wk_church	1
581	3380	3014	hrs_church	3
581	3380	3014	club_champs	1
581	3380	3014	x_wk_club	2
581	3380	3014	hrs_club	2
581	3380	3014	computer_champs	1
581	3380	3014	x_wk_computer	5
581	3380	3014	hrs_computer	6
581	3380	3014	crafts_champs	0
581	3380	3014	dance_champs	0
581	3380	3014	golf_no_cart_champs	0
581	3380	3014	golf_cart_champs	0
581	3380	3014	event_champs	0
581	3380	3014	games_champs	0
581	3380	3014	bllrds_champs	0
581	3380	3014	tennis_1_champs	0
581	3380	3014	tennis_2_champs	0
581	3380	3014	skate_champs	0
581	3380	3014	play_music_champs	1
581	3380	3014	x_wk_music	1
581	3380	3014	hrs_music	2
581	3380	3014	read_champs	1
581	3380	3014	x_wk_read	7
581	3380	3014	hrs_read	6
581	3380	3014	hvy_work_champs	0
581	3380	3014	lt_work_champs	0
581	3380	3014	hvy_garden_champs	0
581	3380	3014	lt_garden_champs	1
581	3380	3014	x_wk_lt_garden	1
581	3380	3014	hrs_lt_garden	2
581	3380	3014	machine_wrk_champs	0
581	3380	3014	jog_champs	0
581	3380	3014	uphill_champs	0
581	3380	3014	wlk_fast_champs	0
581	3380	3014	wlk_errands_champs	1
581	3380	3014	x_wk_wlk_errands	1
581	3380	3014	hrs_wlk_errands	2
581	3380	3014	wlk_leisure_champs	0
581	3380	3014	bike_champs	0
581	3380	3014	machines_champs	0
581	3380	3014	h20_exrcss_champs	0
581	3380	3014	swim_swift_champs	0
581	3380	3014	swim_gently_champs	0
581	3380	3014	flex_champs	0
581	3380	3014	yoga_champs	0
581	3380	3014	aerobics_champs	0
581	3380	3014	hi_strength_champs	0
581	3380	3014	low_strength_champs	0
581	3380	3014	gen_cond_champs	1
581	3380	3014	x_wk_gen_cond	5
581	3380	3014	hrs_gen_cond	1
581	3380	3014	misc_sports_champs	0
581	3380	3014	tv_champs	1
581	3380	3014	x_wk_tv	7
581	3380	3014	hrs_tv	6
581	3380	3014	mins_tv	1680
581	3380	3014	champs_complete	2
581	3380	3014	eq5d3l_complete	1
581	3380	3014	eq_5d_5l_uk_mobility	0
581	3380	3014	eq_5d_5l_uk_selfcare	0
581	3380	3014	eq_5d_5l_uk_activities	0
581	3380	3014	eq_5d_5l_uk_pain	0
581	3380	3014	eq_5d_5l_uk_anxiety	1
581	3380	3014	eq_5d_5l_uk_scale	97
581	3380	3014	eq5d5l_uk_vs_complete	2
581	3380	3014	phys_visits_ucsd	2
581	3380	3014	calls_ucsd	0
581	3380	3014	er_ucsd	1
581	3380	3014	home_visits_ucsd	0
581	3380	3014	days_inpatient_ucsd	0
581	3380	3014	outpatient_ucsd	0
581	3380	3014	days_nrs_home_ucsd	0
581	3380	3014	med_supplies_ucsd	0
581	3380	3014	scripts_ucsd	1
581	3380	3014	otc_meds_ucsd	4
581	3380	3014	x_ambulance_ucsd	0
581	3380	3014	other_mjr_exp_ucsd	0
581	3380	3014	ucsd_health_care_utilization_questionnaire_complete	2
581	3380	3014	dyna_setting_grip	2
581	3380	3014	trial1_r_or_l_grip	2
581	3380	3014	trial1_grip	28
581	3380	3014	trial2_r_or_l_grip	2
581	3380	3014	trial2_grip	28
581	3380	3014	grip_strength_complete	2
581	3380	3014	bp_arm	1
581	3380	3014	arm_circumf	24
581	3380	3014	cuff_size	2
581	3380	3014	radpulse1	80
581	3380	3014	radpulse2	80
581	3380	3014	palpsystolic_pls_oblitlvl	100
581	3380	3014	mil_pls	130
581	3380	3014	bp_radial_pulse_height_weight_complete	2
581	3380	3014	bp_trmntd_grtreql	0
581	3380	3014	bp_meas1_systolic	112
581	3380	3014	bp_meas1_diastolic	66
581	3380	3014	bp_meas2_systolic	114
581	3380	3014	bp_meas2_diastolic	68
581	3380	3014	wt_kgs	71.6
581	3380	3014	height	176.5
581	3380	3014	kyphosis	0
581	3380	3014	waist_circum1	85.5
581	3380	3014	waist_circum2	86
581	3380	3014	hip_circum1	102
581	3380	3014	hip_circum2	102.5
581	3380	3014	sbs_score	1
581	3380	3014	sts_score	1
581	3380	3014	ts_score	2
581	3380	3014	total_balance_score	4
581	3380	3014	gait1_time	3.38
581	3380	3014	gait1_aids_walk	0
581	3380	3014	gait2_time	3.85
581	3380	3014	gait2_aids_walk	0
581	3380	3014	gait_faster_time	3.38
581	3380	3014	sppb_complete	2
581	3380	3014	chair1_safe_stand	1
581	3380	3014	chair1_results	1
581	3380	3014	chair2_safe_stand	1
581	3380	3014	chair2_time_5stands	7.56
581	3380	3014	chair_score	4
581	3380	3014	bal_score	4
581	3380	3014	gait_score	4
581	3380	3014	chair_stand_score	3
581	3380	3014	sppb_score	12
581	3380	3014	length_walk_course	4
581	3380	3014	gait_score_4mw	5
581	3380	3014	dizzy_pre_6mw	0
581	3380	3014	breath_pre_6mw	0
581	3380	3014	chest_pre_6mw	0
581	3380	3014	unsafe_pre_6mw	0
581	3380	3014	bp_sys_pre_6mw	113
581	3380	3014	bp_dia_pre_6mw	74
581	3380	3014	hr_pre_6mw	73
581	3380	3014	lap_6mw	17
581	3380	3014	part_borg_6mw	0
581	3380	3014	hr_post_6mw	86
581	3380	3014	feel_post_6mw	0
581	3380	3014	subj_chest_post_6mw	0
581	3380	3014	subj_faint_post_6mw	0
581	3380	3014	subj_leg_post_6mw	0
581	3380	3014	subj_sob_post_6mw	0
581	3380	3014	subj_other_post_6mw	0
581	3380	3014	subj_nil_post_6mw	1
581	3380	3014	obs_sob_post_6mw	0
581	3380	3014	obs_wheez_post_6mw	0
581	3380	3014	obs_dscmfrt_post_6mw	0
581	3380	3014	obs_unstead_post_6mw	0
581	3380	3014	obs_sweat_post_6mw	0
581	3380	3014	obs_other_post_6mw	0
581	3380	3014	obs_nil_post_6mw	1
581	3380	3014	addl_meters_post_6mw	8
581	3380	3014	begin_6mw_summ	1
581	3380	3014	pre_test_hr_summ	113
581	3380	3014	pre_test_sys_summ	74
581	3380	3014	pre_test_dia_summ	73
581	3380	3014	asstdvc_6mw_summ	0
581	3380	3014	complete_6mw_summ	1
581	3380	3014	post_test_hr_summ	86
581	3380	3014	total_time_summ	6:14
581	3380	3014	total_laps_summ	11
581	3380	3014	total_addl_mtrs_summ	8
581	3380	3014	subj_sympt_summ	0
581	3380	3014	obs_sympt_summ	0
581	3380	3014	borg_summ	0
581	3380	3014	obs_id_6mw	160
581	3380	3014	minute_walk_test_e838_complete	2
581	3380	3014	eq_5d_5l_us_mobility	0
581	3380	3014	eq_5d_5l_us_selfcare	0
581	3380	3014	eq_5d_5l_us_activities	0
581	3380	3014	eq_5d_5l_us_pain	0
581	3380	3014	eq_5d_5l_us_anxiety	1
581	3380	3014	eq_5d_5l_us_scale	97
581	3380	3014	eq5d5l_complete	2
581	3380	3015	interest_in_study	1
581	3380	3015	permission	1
581	3380	3015	yes_to_verbal_consent	1
581	3380	3015	consenter_date	6/24/2015
581	3380	3015	verbal_consent_complete	2
581	3380	3015	record_id	3015
581	3380	3015	how_you_heard	4
581	3380	3015	age	68
581	3380	3015	age_qualifier	1
581	3380	3015	dob	6/25/1947
581	3380	3015	gender	2
581	3380	3015	ethnicity	0
581	3380	3015	race	1
581	3380	3015	comm_problem	0
581	3380	3015	nursinghome	0
581	3380	3015	memory	1
581	3380	3015	callahan1	1
581	3380	3015	callahan2	1
581	3380	3015	callahan3	1
581	3380	3015	callahan4	1
581	3380	3015	callahan5	1
581	3380	3015	callahan6	1
581	3380	3015	assistive_device	0
581	3380	3015	shortwalk_unassist	1
581	3380	3015	walk_6mins_unassist	1
581	3380	3015	callahan7	1
581	3380	3015	callahan8	1
581	3380	3015	callahan9	1
581	3380	3015	screen_score	0
581	3380	3015	high_bp	1
581	3380	3015	medication_bp	1
581	3380	3015	past2yrs_knee_replace	0
581	3380	3015	schedule_appt	1
581	3380	3015	visit_date	6/29/2015
581	3380	3015	visit_time	10:30
581	3380	3015	telephone_screen_complete	2
581	3380	3015	subj_sign_compauth	1
581	3380	3015	subj_date_compauth	6/29/2015
581	3380	3015	consenter_sign_comp_auth	1
581	3380	3015	consenter_datev_2	6/29/2015
581	3380	3015	compound_authorization_consent_complete	2
581	3380	3015	diabetes_hbs	1
581	3380	3015	hbp_htn	1
581	3380	3015	cancer_tumor	1
581	3380	3015	lung	0
581	3380	3015	heart_prob	0
581	3380	3015	stroke	0
581	3380	3015	alzheimers	0
581	3380	3015	dementia_related_memory	0
581	3380	3015	arthritis_rheum	1
581	3380	3015	osteoarthritis	2
581	3380	3015	pain_leg_knee	0
581	3380	3015	rheum_arthritis	2
581	3380	3015	gout_lupus	1
581	3380	3015	surg_jntrplc_arthritis	0
581	3380	3015	osteoporosis	0
581	3380	3015	patient_comorbidities_complete	2
581	3380	3015	live_alone	0
581	3380	3015	live_with	1
581	3380	3015	in_household	2
581	3380	3015	marital_status	1
581	3380	3015	school	3
581	3380	3015	smoke_present	0
581	3380	3015	hundred_ormore_cigs	0
581	3380	3015	drinks_perwk_pastyr	0
581	3380	3015	volunteer_sevendays	0
581	3380	3015	ever_wrkd_wages	1
581	3380	3015	work_kind_life	3
581	3380	3015	income	7
581	3380	3015	childcare	0
581	3380	3015	caretaking	0
581	3380	3015	demographics_complete	2
581	3380	3015	meds_past_2wks	1
581	3380	3015	med1_name	Trulicity
581	3380	3015	med1_strength	.75/0.5
581	3380	3015	med1_units	mg
581	3380	3015	med1_formcode	10
581	3380	3015	med1_cntnr_seen	0
581	3380	3015	med1_daily_doses	once week
581	3380	3015	med2_name	Glumetza
581	3380	3015	med2_strength	500
581	3380	3015	med2_units	mg
581	3380	3015	med2_formcode	1
581	3380	3015	med2_cntnr_seen	0
581	3380	3015	med2_daily_doses	Bid
581	3380	3015	med3_name	Glipizide
581	3380	3015	med3_strength	5
581	3380	3015	med3_units	mg
581	3380	3015	med3_formcode	1
581	3380	3015	med3_cntnr_seen	0
581	3380	3015	med3_daily_doses	Tid
581	3380	3015	med4_name	Diovan
581	3380	3015	med4_strength	160
581	3380	3015	med4_units	mg
581	3380	3015	med4_formcode	1
581	3380	3015	med4_cntnr_seen	0
581	3380	3015	med4_daily_doses	QD
581	3380	3015	med5_name	Atenolol
581	3380	3015	med5_strength	10
581	3380	3015	med5_units	mg
581	3380	3015	med5_formcode	1
581	3380	3015	med5_cntnr_seen	0
581	3380	3015	med5_daily_doses	QD
581	3380	3015	med6_name	Spironolactone
581	3380	3015	med6_strength	50
581	3380	3015	med6_units	mg
581	3380	3015	med6_formcode	1
581	3380	3015	med6_cntnr_seen	0
581	3380	3015	med6_daily_doses	Bid
581	3380	3015	med7_name	Lipitor
581	3380	3015	med7_strength	10
581	3380	3015	med7_units	mg
581	3380	3015	med7_formcode	1
581	3380	3015	med7_cntnr_seen	0
581	3380	3015	med7_daily_doses	QD
581	3380	3015	med8_name	Levothyroxine
581	3380	3015	med8_strength	0.15
581	3380	3015	med8_units	mg
581	3380	3015	med8_formcode	1
581	3380	3015	med8_cntnr_seen	0
581	3380	3015	med8_daily_doses	QD
581	3380	3015	med9_name	Allopurinol
581	3380	3015	med9_strength	300
581	3380	3015	med9_units	mg
581	3380	3015	med9_formcode	1
581	3380	3015	med9_cntnr_seen	0
581	3380	3015	med9_daily_doses	QD
581	3380	3015	med10_name	Colchicine
581	3380	3015	med10_strength	0.6
581	3380	3015	med10_units	mg
581	3380	3015	med10_formcode	1
581	3380	3015	med10_cntnr_seen	0
581	3380	3015	med10_daily_doses	PRN
581	3380	3015	medication_inventory_complete	2
581	3380	3015	diff_walk_4thmile	0
581	3380	3015	diff_walk_smllrm	0
581	3380	3015	diff_use_equip	0
581	3380	3015	diff_light_hwork	0
581	3380	3015	diff_walk_blocks	0
581	3380	3015	diff_lift_objects	0
581	3380	3015	diff_comm_activities	0
581	3380	3015	diff_walk_1block	0
581	3380	3015	diff_lift_10lbs	0
581	3380	3015	diff_inout_chair	0
581	3380	3015	diff_mng_money	0
581	3380	3015	diff_visits	0
581	3380	3015	diff_inout_bed	0
581	3380	3015	diff_grip_hands	0
581	3380	3015	diff_phone	0
581	3380	3015	diff_toilet	0
581	3380	3015	diff_dressing	0
581	3380	3015	diff_inout_car	0
581	3380	3015	diff_bathe	0
581	3380	3015	diff_caretake	0
581	3380	3015	diff_stairs	0
581	3380	3015	diff_1flt_stairs	0
581	3380	3015	diff_miles_driven	4
581	3380	3015	disability_questionnaire_complete	2
581	3380	3015	visit_champs	0
581	3380	3015	sr_ctr_champs	1
581	3380	3015	x_wk_sr_ctr	1
581	3380	3015	hrs_sr_ctr	2
581	3380	3015	voluntr_champs	0
581	3380	3015	church_champs	1
581	3380	3015	x_wk_church	2
581	3380	3015	hrs_church	4
581	3380	3015	club_champs	0
581	3380	3015	computer_champs	1
581	3380	3015	x_wk_computer	6
581	3380	3015	hrs_computer	3
581	3380	3015	crafts_champs	0
581	3380	3015	dance_champs	0
581	3380	3015	golf_no_cart_champs	0
581	3380	3015	golf_cart_champs	0
581	3380	3015	event_champs	0
581	3380	3015	games_champs	0
581	3380	3015	bllrds_champs	0
581	3380	3015	tennis_1_champs	0
581	3380	3015	tennis_2_champs	0
581	3380	3015	skate_champs	0
581	3380	3015	play_music_champs	0
581	3380	3015	read_champs	0
581	3380	3015	hvy_work_champs	0
581	3380	3015	lt_work_champs	1
581	3380	3015	x_wk_lt_work	3
581	3380	3015	hrs_lt_wrk	5
581	3380	3015	hvy_garden_champs	0
581	3380	3015	lt_garden_champs	0
581	3380	3015	machine_wrk_champs	0
581	3380	3015	jog_champs	0
581	3380	3015	uphill_champs	0
581	3380	3015	wlk_fast_champs	1
581	3380	3015	x_wk_wlk_fast	4
581	3380	3015	hrs_wlk_fast	3
581	3380	3015	mins_wlk_fast	200
581	3380	3015	wlk_errands_champs	0
581	3380	3015	wlk_leisure_champs	0
581	3380	3015	bike_champs	0
581	3380	3015	machines_champs	1
581	3380	3015	x_wk_machines	3
581	3380	3015	hrs_machines	2
581	3380	3015	mins_machines	90
581	3380	3015	h20_exrcss_champs	0
581	3380	3015	swim_swift_champs	0
581	3380	3015	swim_gently_champs	0
581	3380	3015	flex_champs	0
581	3380	3015	yoga_champs	0
581	3380	3015	aerobics_champs	0
581	3380	3015	hi_strength_champs	1
581	3380	3015	x_wk_hi_strength	3
581	3380	3015	hrs_hi_strength	1
581	3380	3015	mins_hi_strength	30
581	3380	3015	low_strength_champs	0
581	3380	3015	gen_cond_champs	0
581	3380	3015	misc_sports_champs	0
581	3380	3015	tv_champs	1
581	3380	3015	x_wk_tv	7
581	3380	3015	hrs_tv	5
581	3380	3015	mins_tv	420
581	3380	3015	champs_complete	2
581	3380	3015	eq5d5l_uk_vs_complete	1
581	3380	3015	phys_visits_ucsd	4
581	3380	3015	calls_ucsd	2
581	3380	3015	er_ucsd	0
581	3380	3015	home_visits_ucsd	0
581	3380	3015	days_inpatient_ucsd	0
581	3380	3015	outpatient_ucsd	0
581	3380	3015	days_nrs_home_ucsd	0
581	3380	3015	med_supplies_ucsd	1
581	3380	3015	medsupp_used_ucsd	finger stick
581	3380	3015	scripts_ucsd	10
581	3380	3015	otc_meds_ucsd	0
581	3380	3015	x_ambulance_ucsd	0
581	3380	3015	other_mjr_exp_ucsd	0
581	3380	3015	ucsd_health_care_utilization_questionnaire_complete	2
581	3380	3015	dyna_setting_grip	2
581	3380	3015	trial1_r_or_l_grip	1
581	3380	3015	trial1_grip	30
581	3380	3015	trial2_r_or_l_grip	1
581	3380	3015	trial2_grip	30
581	3380	3015	grip_strength_complete	2
581	3380	3015	bp_arm	1
581	3380	3015	arm_circumf	33
581	3380	3015	cuff_size	3
581	3380	3015	radpulse1	68
581	3380	3015	radpulse2	68
581	3380	3015	palpsystolic_pls_oblitlvl	110
581	3380	3015	mil_pls	130
581	3380	3015	bp_trmntd_grtreql	0
581	3380	3015	bp_meas1_systolic	108
581	3380	3015	bp_meas1_diastolic	68
581	3380	3015	bp_meas2_systolic	104
581	3380	3015	bp_meas2_diastolic	66
581	3380	3015	wt_kgs	94.5
581	3380	3015	height	173.5
581	3380	3015	kyphosis	0
581	3380	3015	waist_circum1	109.5
581	3380	3015	waist_circum2	109.5
581	3380	3015	hip_circum1	122.5
581	3380	3015	hip_circum2	122.5
581	3380	3015	bp_radial_pulse_height_weight_complete	2
581	3380	3015	sbs_score	1
581	3380	3015	sts_score	1
581	3380	3015	ts_score	2
581	3380	3015	total_balance_score	4
581	3380	3015	length_walk_course	4
581	3380	3015	gait1_time	3.69
581	3380	3015	gait1_aids_walk	0
581	3380	3015	gait2_time	4.06
581	3380	3015	gait2_aids_walk	0
581	3380	3015	gait_faster_time	3.69
581	3380	3015	gait_score_4mw	5
581	3380	3015	chair1_safe_stand	1
581	3380	3015	chair1_results	1
581	3380	3015	chair2_safe_stand	1
581	3380	3015	chair2_time_5stands	7.16
581	3380	3015	chair_score	4
581	3380	3015	bal_score	4
581	3380	3015	gait_score	4
581	3380	3015	chair_stand_score	4
581	3380	3015	sppb_score	12
581	3380	3015	sppb_complete	2
581	3380	3015	dizzy_pre_6mw	0
581	3380	3015	breath_pre_6mw	0
581	3380	3015	chest_pre_6mw	0
581	3380	3015	unsafe_pre_6mw	0
581	3380	3015	bp_sys_pre_6mw	110
581	3380	3015	bp_dia_pre_6mw	75
581	3380	3015	hr_pre_6mw	66
581	3380	3015	lap_6mw	16
581	3380	3015	part_borg_6mw	2
581	3380	3015	hr_post_6mw	96
581	3380	3015	feel_post_6mw	0
581	3380	3015	subj_chest_post_6mw	0
581	3380	3015	subj_faint_post_6mw	0
581	3380	3015	subj_leg_post_6mw	0
581	3380	3015	subj_sob_post_6mw	0
581	3380	3015	subj_other_post_6mw	0
581	3380	3015	subj_nil_post_6mw	1
581	3380	3015	obs_sob_post_6mw	1
581	3380	3015	obs_wheez_post_6mw	0
581	3380	3015	obs_dscmfrt_post_6mw	0
581	3380	3015	obs_unstead_post_6mw	0
581	3380	3015	obs_sweat_post_6mw	0
581	3380	3015	obs_other_post_6mw	0
581	3380	3015	obs_nil_post_6mw	0
581	3380	3015	addl_meters_post_6mw	19
581	3380	3015	begin_6mw_summ	1
581	3380	3015	pre_test_hr_summ	66
581	3380	3015	pre_test_sys_summ	110
581	3380	3015	pre_test_dia_summ	75
581	3380	3015	asstdvc_6mw_summ	0
581	3380	3015	complete_6mw_summ	1
581	3380	3015	post_test_hr_summ	96
581	3380	3015	total_time_summ	6:47
581	3380	3015	total_laps_summ	13
581	3380	3015	total_addl_mtrs_summ	19
581	3380	3015	subj_sympt_summ	0
581	3380	3015	obs_sympt_summ	1
581	3380	3015	borg_summ	2
581	3380	3015	obs_id_6mw	160
581	3380	3015	minute_walk_test_e838_complete	2
581	3380	3015	eq5d5l_complete	2
581	3380	3015	eq_5d_3l_mobility	0
581	3380	3015	eq_5d_3l_selfcare	0
581	3380	3015	eq_5d_3l_activities	0
581	3380	3015	eq_5d_3l_pain	0
581	3380	3015	eq_5d_3l_anxiety	0
581	3380	3015	eq5d3l_complete	2
581	3380	3015	eq_5d_5l_us_scale	70
581	3380	3016	interest_in_study	1
581	3380	3016	permission	1
581	3380	3016	yes_to_verbal_consent	1
581	3380	3016	consenter_date	6/24/2015
581	3380	3016	verbal_consent_complete	2
581	3380	3016	record_id	3016
581	3380	3016	how_you_heard	1
581	3380	3016	age	67
581	3380	3016	age_qualifier	1
581	3380	3016	dob	9/9/1947
581	3380	3016	gender	2
581	3380	3016	ethnicity	0
581	3380	3016	race	1
581	3380	3016	comm_problem	0
581	3380	3016	nursinghome	0
581	3380	3016	memory	1
581	3380	3016	callahan1	1
581	3380	3016	callahan2	1
581	3380	3016	callahan3	1
581	3380	3016	callahan4	1
581	3380	3016	callahan5	1
581	3380	3016	callahan6	1
581	3380	3016	assistive_device	0
581	3380	3016	shortwalk_unassist	1
581	3380	3016	walk_6mins_unassist	1
581	3380	3016	callahan7	1
581	3380	3016	callahan8	1
581	3380	3016	callahan9	1
581	3380	3016	screen_score	0
581	3380	3016	high_bp	1
581	3380	3016	medication_bp	1
581	3380	3016	past2yrs_knee_replace	0
581	3380	3016	schedule_appt	1
581	3380	3016	visit_date	6/29/2015
581	3380	3016	visit_time	13:00
581	3380	3016	contact_mode	2
581	3380	3016	telephone_screen_complete	2
581	3380	3016	subj_sign_compauth	1
581	3380	3016	subj_date_compauth	6/29/2015
581	3380	3016	consenter_sign_comp_auth	1
581	3380	3016	consenter_datev_2	6/29/2015
581	3380	3016	compound_authorization_consent_complete	2
581	3380	3016	diabetes_hbs	0
581	3380	3016	hbp_htn	1
581	3380	3016	cancer_tumor	0
581	3380	3016	lung	0
581	3380	3016	heart_prob	0
581	3380	3016	stroke	0
581	3380	3016	alzheimers	0
581	3380	3016	dementia_related_memory	0
581	3380	3016	arthritis_rheum	0
581	3380	3016	osteoarthritis	0
581	3380	3016	pain_leg_knee	1
581	3380	3016	rheum_arthritis	0
581	3380	3016	gout_lupus	0
581	3380	3016	surg_jntrplc_arthritis	0
581	3380	3016	osteoporosis	0
581	3380	3016	patient_comorbidities_complete	2
581	3380	3016	live_alone	0
581	3380	3016	live_with	2
581	3380	3016	in_household	2
581	3380	3016	marital_status	3
581	3380	3016	school	4
581	3380	3016	smoke_present	0
581	3380	3016	hundred_ormore_cigs	1
581	3380	3016	drinks_perwk_pastyr	2
581	3380	3016	volunteer_sevendays	1
581	3380	3016	hrs_week_workvolun	12
581	3380	3016	ever_wrkd_wages	1
581	3380	3016	work_kind_life	3
581	3380	3016	income	2
581	3380	3016	childcare	0
581	3380	3016	caretaking	0
581	3380	3016	demographics_complete	2
581	3380	3016	meds_past_2wks	1
581	3380	3016	med1_name	Fish Oil
581	3380	3016	med1_strength	1400
581	3380	3016	med1_units	mg
581	3380	3016	med1_formcode	2
581	3380	3016	med1_cntnr_seen	1
581	3380	3016	med1_daily_doses	QD
581	3380	3016	med2_name	Potassium Gluconate
581	3380	3016	med2_strength	595
581	3380	3016	med2_units	mg
581	3380	3016	med2_formcode	1
581	3380	3016	med2_cntnr_seen	1
581	3380	3016	med2_daily_doses	QD
581	3380	3016	med3_name	Vitamin C
581	3380	3016	med3_strength	1000
581	3380	3016	med3_units	mg
581	3380	3016	med3_formcode	1
581	3380	3016	med3_cntnr_seen	1
581	3380	3016	med3_daily_doses	QD
581	3380	3016	med4_name	Multi Vitamin
581	3380	3016	med4_strength	DK
581	3380	3016	med4_units	DK
581	3380	3016	med4_formcode	1
581	3380	3016	med4_cntnr_seen	1
581	3380	3016	med4_daily_doses	QD
581	3380	3016	med5_name	Vitamin D3
581	3380	3016	med5_strength	2000
581	3380	3016	med5_units	iu
581	3380	3016	med5_formcode	1
581	3380	3016	med5_cntnr_seen	1
581	3380	3016	med5_daily_doses	QD
581	3380	3016	med6_name	Allegra
581	3380	3016	med6_strength	180
581	3380	3016	med6_units	mg
581	3380	3016	med6_formcode	1
581	3380	3016	med6_cntnr_seen	1
581	3380	3016	med6_daily_doses	QD
581	3380	3016	med7_name	Amlodipine Besylate
581	3380	3016	med7_strength	5
581	3380	3016	med7_units	mg
581	3380	3016	med7_formcode	1
581	3380	3016	med7_cntnr_seen	1
581	3380	3016	med7_daily_doses	QD
581	3380	3016	med8_name	Benicar HCT
581	3380	3016	med8_strength	20/12.5
581	3380	3016	med8_units	mg
581	3380	3016	med8_formcode	1
581	3380	3016	med8_cntnr_seen	1
581	3380	3016	med8_daily_doses	QD
581	3380	3016	medication_inventory_complete	2
581	3380	3016	diff_walk_4thmile	0
581	3380	3016	diff_walk_smllrm	0
581	3380	3016	diff_use_equip	0
581	3380	3016	diff_light_hwork	0
581	3380	3016	diff_walk_blocks	0
581	3380	3016	diff_lift_objects	0
581	3380	3016	diff_comm_activities	0
581	3380	3016	diff_walk_1block	0
581	3380	3016	diff_lift_10lbs	0
581	3380	3016	diff_inout_chair	0
581	3380	3016	diff_mng_money	0
581	3380	3016	diff_visits	0
581	3380	3016	diff_inout_bed	0
581	3380	3016	diff_grip_hands	0
581	3380	3016	diff_phone	0
581	3380	3016	diff_toilet	0
581	3380	3016	diff_dressing	0
581	3380	3016	diff_inout_car	0
581	3380	3016	diff_bathe	0
581	3380	3016	diff_caretake	5
581	3380	3016	diff_stairs	0
581	3380	3016	diff_1flt_stairs	0
581	3380	3016	diff_miles_driven	4
581	3380	3016	disability_questionnaire_complete	2
581	3380	3016	visit_champs	1
581	3380	3016	x_wk_visit	3
581	3380	3016	hrs_visit	5
581	3380	3016	sr_ctr_champs	1
581	3380	3016	x_wk_sr_ctr	1
581	3380	3016	hrs_sr_ctr	2
581	3380	3016	voluntr_champs	0
581	3380	3016	church_champs	0
581	3380	3016	club_champs	0
581	3380	3016	computer_champs	1
581	3380	3016	x_wk_computer	7
581	3380	3016	hrs_computer	4
581	3380	3016	crafts_champs	0
581	3380	3016	dance_champs	0
581	3380	3016	golf_no_cart_champs	0
581	3380	3016	golf_cart_champs	0
581	3380	3016	event_champs	0
581	3380	3016	games_champs	0
581	3380	3016	bllrds_champs	0
581	3380	3016	tennis_1_champs	0
581	3380	3016	tennis_2_champs	0
581	3380	3016	skate_champs	0
581	3380	3016	play_music_champs	0
581	3380	3016	read_champs	1
581	3380	3016	x_wk_read	2
581	3380	3016	hrs_read	3
581	3380	3016	hvy_work_champs	0
581	3380	3016	lt_work_champs	1
581	3380	3016	x_wk_lt_work	5
581	3380	3016	hrs_lt_wrk	3
581	3380	3016	hvy_garden_champs	0
581	3380	3016	lt_garden_champs	1
581	3380	3016	x_wk_lt_garden	1
581	3380	3016	hrs_lt_garden	1
581	3380	3016	machine_wrk_champs	0
581	3380	3016	jog_champs	0
581	3380	3016	uphill_champs	0
581	3380	3016	wlk_fast_champs	0
581	3380	3016	wlk_errands_champs	0
581	3380	3016	wlk_leisure_champs	1
581	3380	3016	x_wk_wlk_leisure	3
581	3380	3016	hrs_wlk_leisure	2
581	3380	3016	bike_champs	1
581	3380	3016	x_wk_bike	2
581	3380	3016	hrs_bike	1
581	3380	3016	mins_bike	20
581	3380	3016	machines_champs	1
581	3380	3016	x_wk_machines	2
581	3380	3016	hrs_machines	1
581	3380	3016	mins_machines	30
581	3380	3016	h20_exrcss_champs	0
581	3380	3016	swim_swift_champs	0
581	3380	3016	swim_gently_champs	0
581	3380	3016	flex_champs	0
581	3380	3016	yoga_champs	1
581	3380	3016	x_wk_yoga	2
581	3380	3016	hrs_yoga	2
581	3380	3016	aerobics_champs	1
581	3380	3016	x_wk_aerobics	2
581	3380	3016	hrs_aerobics	2
581	3380	3016	mins_aerobics	100
581	3380	3016	hi_strength_champs	0
581	3380	3016	low_strength_champs	0
581	3380	3016	gen_cond_champs	0
581	3380	3016	misc_sports_champs	0
581	3380	3016	tv_champs	1
581	3380	3016	x_wk_tv	7
581	3380	3016	hrs_tv	6
581	3380	3016	mins_tv	2100
581	3380	3016	champs_complete	2
581	3380	3016	eq5d5l_uk_vs_complete	1
581	3380	3016	phys_visits_ucsd	3
581	3380	3016	calls_ucsd	0
581	3380	3016	er_ucsd	0
581	3380	3016	home_visits_ucsd	0
581	3380	3016	days_inpatient_ucsd	0
581	3380	3016	outpatient_ucsd	0
581	3380	3016	days_nrs_home_ucsd	0
581	3380	3016	med_supplies_ucsd	0
581	3380	3016	scripts_ucsd	2
581	3380	3016	otc_meds_ucsd	6
581	3380	3016	x_ambulance_ucsd	0
581	3380	3016	other_mjr_exp_ucsd	0
581	3380	3016	ucsd_health_care_utilization_questionnaire_complete	2
581	3380	3016	dyna_setting_grip	2
581	3380	3016	trial1_r_or_l_grip	1
581	3380	3016	trial1_grip	24
581	3380	3016	trial2_r_or_l_grip	1
581	3380	3016	trial2_grip	24
581	3380	3016	grip_strength_complete	2
581	3380	3016	bp_arm	1
581	3380	3016	arm_circumf	27
581	3380	3016	cuff_size	2
581	3380	3016	radpulse1	64
581	3380	3016	radpulse2	68
581	3380	3016	palpsystolic_pls_oblitlvl	130
581	3380	3016	mil_pls	160
581	3380	3016	bp_trmntd_grtreql	0
581	3380	3016	bp_meas1_systolic	140
581	3380	3016	bp_meas1_diastolic	76
581	3380	3016	bp_meas2_systolic	146
581	3380	3016	bp_meas2_diastolic	82
581	3380	3016	wt_kgs	62.7
581	3380	3016	height	161
581	3380	3016	kyphosis	0
581	3380	3016	waist_circum1	74
581	3380	3016	waist_circum2	74.5
581	3380	3016	hip_circum1	98.5
581	3380	3016	hip_circum2	98
581	3380	3016	bp_radial_pulse_height_weight_complete	2
581	3380	3016	sbs_score	1
581	3380	3016	sts_score	1
581	3380	3016	ts_score	2
581	3380	3016	total_balance_score	4
581	3380	3016	length_walk_course	4
581	3380	3016	gait1_time	4.16
581	3380	3016	gait1_aids_walk	0
581	3380	3016	gait2_time	4.15
581	3380	3016	gait2_aids_walk	0
581	3380	3016	gait_faster_time	4.15
581	3380	3016	gait_score_4mw	5
581	3380	3016	chair1_safe_stand	1
581	3380	3016	chair1_results	1
581	3380	3016	chair2_safe_stand	1
581	3380	3016	chair2_time_5stands	7.72
581	3380	3016	chair_score	4
581	3380	3016	bal_score	4
581	3380	3016	gait_score	4
581	3380	3016	chair_stand_score	4
581	3380	3016	sppb_score	12
581	3380	3016	sppb_complete	2
581	3380	3016	dizzy_pre_6mw	0
581	3380	3016	breath_pre_6mw	0
581	3380	3016	chest_pre_6mw	0
581	3380	3016	unsafe_pre_6mw	0
581	3380	3016	bp_sys_pre_6mw	133
581	3380	3016	bp_dia_pre_6mw	80
581	3380	3016	hr_pre_6mw	69
581	3380	3016	lap_6mw	17
581	3380	3016	part_borg_6mw	0.5
581	3380	3016	hr_post_6mw	86
581	3380	3016	feel_post_6mw	0
581	3380	3016	subj_chest_post_6mw	0
581	3380	3016	subj_faint_post_6mw	0
581	3380	3016	subj_leg_post_6mw	0
581	3380	3016	subj_sob_post_6mw	0
581	3380	3016	subj_other_post_6mw	0
581	3380	3016	subj_nil_post_6mw	1
581	3380	3016	obs_sob_post_6mw	0
581	3380	3016	obs_wheez_post_6mw	0
581	3380	3016	obs_dscmfrt_post_6mw	0
581	3380	3016	obs_unstead_post_6mw	0
581	3380	3016	obs_sweat_post_6mw	0
581	3380	3016	obs_other_post_6mw	0
581	3380	3016	obs_nil_post_6mw	1
581	3380	3016	addl_meters_post_6mw	4
581	3380	3016	begin_6mw_summ	1
581	3380	3016	pre_test_hr_summ	69
581	3380	3016	pre_test_sys_summ	133
581	3380	3016	pre_test_dia_summ	80
581	3380	3016	asstdvc_6mw_summ	0
581	3380	3016	complete_6mw_summ	1
581	3380	3016	post_test_hr_summ	86
581	3380	3016	total_time_summ	6:00
581	3380	3016	total_laps_summ	12
581	3380	3016	total_addl_mtrs_summ	4
581	3380	3016	subj_sympt_summ	0
581	3380	3016	obs_sympt_summ	0
581	3380	3016	borg_summ	0.5
581	3380	3016	obs_id_6mw	160
581	3380	3016	minute_walk_test_e838_complete	2
581	3380	3016	eq5d5l_complete	2
581	3380	3016	eq_5d_3l_mobility	0
581	3380	3016	eq_5d_3l_selfcare	0
581	3380	3016	eq_5d_3l_activities	0
581	3380	3016	eq_5d_3l_pain	0
581	3380	3016	eq_5d_3l_anxiety	1
581	3380	3016	eq5d3l_complete	2
581	3380	3016	eq_5d_5l_us_scale	75
581	3380	3017	interest_in_study	1
581	3380	3017	permission	1
581	3380	3017	yes_to_verbal_consent	1
581	3380	3017	consenter_date	6/25/2015
581	3380	3017	verbal_consent_complete	2
581	3380	3017	record_id	3017
581	3380	3017	how_you_heard	3
581	3380	3017	age	66
581	3380	3017	age_qualifier	1
581	3380	3017	dob	1/1/1949
581	3380	3017	gender	2
581	3380	3017	ethnicity	0
581	3380	3017	race	5
581	3380	3017	comm_problem	0
581	3380	3017	nursinghome	0
581	3380	3017	memory	1
581	3380	3017	callahan1	1
581	3380	3017	callahan2	1
581	3380	3017	callahan3	1
581	3380	3017	callahan4	1
581	3380	3017	callahan5	1
581	3380	3017	callahan6	1
581	3380	3017	assistive_device	0
581	3380	3017	shortwalk_unassist	0
581	3380	3017	walk_6mins_unassist	0
581	3380	3017	callahan7	1
581	3380	3017	callahan8	1
581	3380	3017	callahan9	1
581	3380	3017	screen_score	0
581	3380	3017	high_bp	1
581	3380	3017	medication_bp	1
581	3380	3017	past2yrs_knee_replace	0
581	3380	3017	schedule_appt	1
581	3380	3017	visit_date	6/29/2015
581	3380	3017	visit_time	14:45
581	3380	3017	contact_mode	1
581	3380	3017	telephone_screen_complete	2
581	3380	3017	subj_sign_compauth	1
581	3380	3017	subj_date_compauth	6/29/2015
581	3380	3017	consenter_sign_comp_auth	1
581	3380	3017	consenter_datev_2	6/29/2015
581	3380	3017	compound_authorization_consent_complete	2
581	3380	3017	diabetes_hbs	1
581	3380	3017	hbp_htn	1
581	3380	3017	cancer_tumor	1
581	3380	3017	lung	0
581	3380	3017	heart_prob	0
581	3380	3017	stroke	0
581	3380	3017	alzheimers	0
581	3380	3017	dementia_related_memory	0
581	3380	3017	arthritis_rheum	1
581	3380	3017	osteoarthritis	2
581	3380	3017	pain_leg_knee	0
581	3380	3017	rheum_arthritis	2
581	3380	3017	gout_lupus	0
581	3380	3017	surg_jntrplc_arthritis	0
581	3380	3017	osteoporosis	0
581	3380	3017	patient_comorbidities_complete	2
581	3380	3017	diff_walk_4thmile	1
581	3380	3017	diff_walk_smllrm	0
581	3380	3017	diff_use_equip	0
581	3380	3017	diff_light_hwork	0
581	3380	3017	diff_walk_blocks	0
581	3380	3017	diff_lift_objects	0
581	3380	3017	diff_comm_activities	0
581	3380	3017	diff_walk_1block	0
581	3380	3017	diff_lift_10lbs	0
581	3380	3017	diff_inout_chair	1
581	3380	3017	diff_chair_help	0
581	3380	3017	diff_mng_money	0
581	3380	3017	diff_visits	0
581	3380	3017	diff_inout_bed	0
581	3380	3017	diff_grip_hands	0
581	3380	3017	diff_phone	0
581	3380	3017	diff_toilet	0
581	3380	3017	diff_dressing	0
581	3380	3017	diff_inout_car	0
581	3380	3017	diff_bathe	0
581	3380	3017	diff_caretake	5
581	3380	3017	diff_stairs	3
581	3380	3017	diff_1flt_stairs	1
581	3380	3017	diff_miles_driven	6
581	3380	3017	disability_questionnaire_complete	2
581	3380	3017	meds_past_2wks	1
581	3380	3017	med1_name	Ziprasidone HcL
581	3380	3017	med1_strength	60
581	3380	3017	med1_units	mg
581	3380	3017	med1_formcode	2
581	3380	3017	med1_cntnr_seen	1
581	3380	3017	med1_daily_doses	2
581	3380	3017	med2_name	Lisinoprol HCTZ
581	3380	3017	med2_strength	10/12.5
581	3380	3017	med2_units	mg
581	3380	3017	med2_formcode	1
581	3380	3017	med2_cntnr_seen	1
581	3380	3017	med2_daily_doses	1
581	3380	3017	med3_name	Sertraline
581	3380	3017	med3_strength	100
581	3380	3017	med3_units	mg
581	3380	3017	med3_formcode	1
581	3380	3017	med3_cntnr_seen	1
581	3380	3017	med3_daily_doses	2
581	3380	3017	med4_name	Metformin
581	3380	3017	med4_strength	750
581	3380	3017	med4_units	mg
581	3380	3017	med4_formcode	1
581	3380	3017	med4_cntnr_seen	1
581	3380	3017	med4_daily_doses	2
581	3380	3017	med5_name	Novolog
581	3380	3017	med5_strength	70/30
581	3380	3017	med5_formcode	10
581	3380	3017	med5_cntnr_seen	1
581	3380	3017	med5_daily_doses	1
581	3380	3017	med6_name	Naproxen
581	3380	3017	med6_strength	DK
581	3380	3017	med6_units	DK
581	3380	3017	med6_cntnr_seen	0
581	3380	3017	med6_daily_doses	PRN
581	3380	3017	medication_inventory_complete	2
581	3380	3017	phys_visits_ucsd	12
581	3380	3017	calls_ucsd	0
581	3380	3017	er_ucsd	2
581	3380	3017	home_visits_ucsd	0
581	3380	3017	days_inpatient_ucsd	5
581	3380	3017	outpatient_ucsd	1
581	3380	3017	days_nrs_home_ucsd	0
581	3380	3017	med_supplies_ucsd	1
581	3380	3017	medsupp_used_ucsd	Diabetic Needles
581	3380	3017	scripts_ucsd	4
581	3380	3017	otc_meds_ucsd	1
581	3380	3017	x_ambulance_ucsd	2
581	3380	3017	other_mjr_exp_ucsd	1
581	3380	3017	list_mjr_exp_ucsd	Glasses
581	3380	3017	ucsd_health_care_utilization_questionnaire_complete	2
581	3380	3017	visit_champs	1
581	3380	3017	x_wk_visit	2
581	3380	3017	hrs_visit	6
581	3380	3017	sr_ctr_champs	0
581	3380	3017	voluntr_champs	0
581	3380	3017	church_champs	1
581	3380	3017	x_wk_church	1
581	3380	3017	hrs_church	1
581	3380	3017	club_champs	0
581	3380	3017	computer_champs	1
581	3380	3017	x_wk_computer	7
581	3380	3017	hrs_computer	6
581	3380	3017	crafts_champs	0
581	3380	3017	dance_champs	0
581	3380	3017	golf_no_cart_champs	0
581	3380	3017	golf_cart_champs	0
581	3380	3017	event_champs	0
581	3380	3017	games_champs	0
581	3380	3017	bllrds_champs	0
581	3380	3017	tennis_1_champs	0
581	3380	3017	tennis_2_champs	0
581	3380	3017	skate_champs	0
581	3380	3017	play_music_champs	0
581	3380	3017	read_champs	1
581	3380	3017	x_wk_read	7
581	3380	3017	hrs_read	6
581	3380	3017	hvy_work_champs	0
581	3380	3017	lt_work_champs	1
581	3380	3017	x_wk_lt_work	3
581	3380	3017	hrs_lt_wrk	5
581	3380	3017	hvy_garden_champs	1
581	3380	3017	x_wk_hvy_garden	1
581	3380	3017	hrs_hvy_garden	1
581	3380	3017	mins_hvy_garden	30
581	3380	3017	lt_garden_champs	1
581	3380	3017	x_wk_lt_garden	1
581	3380	3017	hrs_lt_garden	1
581	3380	3017	machine_wrk_champs	0
581	3380	3017	jog_champs	0
581	3380	3017	uphill_champs	0
581	3380	3017	wlk_fast_champs	0
581	3380	3017	wlk_errands_champs	0
581	3380	3017	wlk_leisure_champs	0
581	3380	3017	bike_champs	0
581	3380	3017	machines_champs	0
581	3380	3017	h20_exrcss_champs	0
581	3380	3017	swim_swift_champs	0
581	3380	3017	swim_gently_champs	0
581	3380	3017	flex_champs	0
581	3380	3017	yoga_champs	0
581	3380	3017	aerobics_champs	0
581	3380	3017	hi_strength_champs	0
581	3380	3017	low_strength_champs	0
581	3380	3017	gen_cond_champs	0
581	3380	3017	misc_sports_champs	0
581	3380	3017	tv_champs	1
581	3380	3017	x_wk_tv	7
581	3380	3017	hrs_tv	6
581	3380	3017	mins_tv	840
581	3380	3017	champs_complete	2
581	3380	3017	dyna_setting_grip	2
581	3380	3017	trial1_r_or_l_grip	1
581	3380	3017	trial1_grip	34
581	3380	3017	trial2_r_or_l_grip	1
581	3380	3017	trial2_grip	30
581	3380	3017	grip_strength_complete	2
581	3380	3017	eq_5d_3l_mobility	0
581	3380	3017	eq_5d_3l_selfcare	0
581	3380	3017	eq_5d_3l_activities	0
[truncated: 55,270 more rows]
